# Supplementary material for: Phototransformation of Graphene Oxide on the Removal of Sulfamethazine in a Water Environment
Source: Nanomaterials (Basel). 2021 Aug 22;11(8):2134. doi: 10.3390/nano11082134 (PMC8398241; doi:10.3390/nano11082134)
Supplement: Supplementary file 1 [file nanomaterials-11-02134-s001.zip]

Archive with 1 entries (1 files):
- nanomaterials-1321664-SI.pdf
